# Supplementary material for: Microbial Translocation and Gut Damage Are Associated With an Elevated Fast Score in Women Living With and Without HIV
Source: Open Forum Infect Dis. 2024 Mar 30;11(5):ofae187. doi: 10.1093/ofid/ofae187 (PMC11055391; doi:10.1093/ofid/ofae187)
Supplement: ofae187_Supplementary_Data [file ofae187_supplementary_data.zip]

Archive with 5 entries (5 files):
- FAST_MT_Supp_Table1.docx
- FAST_MT_Supp_Table3.docx
- FAST_MT_Table2.docx
- Supplementary Figure 1.docx
- Supplementary_Figure_1_TIFF.tiff
